# Supplementary material for: Valence, arousal, familiarity, concreteness, and imageability ratings for 292 two-character Chinese nouns in Cantonese speakers in Hong Kong
Source: PLoS One. 2017 Mar 27;12(3):e0174569. doi: 10.1371/journal.pone.0174569 (PMC5367816; doi:10.1371/journal.pone.0174569)
Supplement: S1 File — In an Excel spreadsheet, the 292 words are sorted in descending order by their log frequency. English translations (performed online using Google Translate, Bing Translate, PROMT (Online-Translator.com), and LanguageWeaver (www.reverso.net)) of the words are provided for reference. The five variables are ordered from left to right in the following manner: valence, arousal, familiarity, concreteness, and imageability. For each word and for each rating dimension, the mean (M) rating for the word and its standard deviation (SD) are listed. For each word, the number of strokes of each character, as well as the word as a whole, are also listed. Word frequency for each word is expressed in words per million (wpm), log wpm, and the Zipf value, the definition of which can be found in the Supplementary material section of the main text. (XLSX) [file pone.0174569.s001.xlsx]

## Sheet: Sheet1
Chinese word	English translation	Valence		Arousal		Familiarity		Concreteness		Imageability		Word frequency			Number of strokes
		Mean	SD	Mean	SD	Mean	SD	Mean	SD	Mean	SD	words per million (wpm)	log wpm	Zipf frequency	1st character	2nd character	total
前途	prospect	3.89286	1.06595	3.74074	1.19591	4.76	0.43589	3.53571	1.13797	3.53571	1.26146	15.23	2.7084	3.43271	9	10	19
立場	standpoint	3	0	2.92857	1.46385	4.55556	0.50637	3.42857	1.37244	3.42857	1.37244	15.23	2.7084	3.43271	5	12	17
意志	will	3.96429	0.922241	3.14286	1.1127	4.22222	0.891556	2.46429	1.23175	2.96429	1.47779	15.23	2.7084	3.43271	13	7	20
本事	capability	3.89286	0.831745	3.10714	1.13331	4.12	0.832666	2.96429	1.23175	2.92857	1.30323	15.17	2.7067	3.43244	5	8	13
指令	command	2.53571	0.692935	2.78571	1.39728	4.38462	0.803837	4.33333	0.620174	3.96429	1.23175	15.08	2.7042	3.43204	9	5	14
保釋	bail	2.40741	0.747265	3	1.38778	3.85714	1.29713	4.53846	0.646886	3.85714	1.35303	15.02	2.7024	3.43175	9	20	29
診斷	diagnosis	2.77778	0.640513	2.37037	1.18153	4.07143	1.05158	4.03704	0.897924	3.14286	1.35303	14.99	2.7016	3.43162	12	18	30
姓名	full name	3.39286	0.831745	1.77778	0.974022	4.73077	0.533494	4.77778	0.50637	4.73077	0.452344	14.99	2.7016	3.43162	8	6	14
資源	resource	3.53571	0.792658	2.25	1.04083	4.35714	0.621485	4.11111	0.891556	4.03704	0.807726	14.96	2.7007	3.43148	13	13	26
叛徒	traitor	1.5	0.509175	4.22222	0.974022	3.85714	1.1455	4.66667	0.5547	4.59259	0.636049	14.96	2.7007	3.43148	9	10	19
成人	adult	3.11111	0.423659	2.28571	1.24297	4.55556	0.640513	4.7037	0.541708	4.67857	0.547964	14.96	2.7007	3.43148	6	2	8
模式	mode	3	0	2.14286	1.23871	4.23077	0.764601	3.35714	1.16155	2.78571	1.1661	14.93	2.6998	3.43133	15	6	21
外表	appearance	3.53571	0.838082	2.46429	1.29048	4.69231	0.470679	4.65385	0.561591	4.7037	0.541708	14.85	2.6972	3.43091	5	8	13
小事	small things	3.59259	0.797074	1.74074	0.764229	4.35714	0.678467	3.64286	1.44566	3.10714	1.42307	14.82	2.6964	3.43078	3	8	11
才華	talent	4.46429	0.507875	3.17857	1.12393	4.42857	0.634126	3.28571	1.48716	3.46429	1.37389	14.49	2.6866	3.4292	3	12	15
貢獻	contribution	4.35714	0.48795	3.28571	1.21281	4.44444	0.640513	3.82143	1.15642	3.5	1.40106	14.31	2.6812	3.42833	10	20	30
賬戶	account	3	0.816497	2.46429	1.2013	4.5	0.648074	4.37037	0.83887	4.07143	1.21499	14.25	2.6794	3.42804	15	4	19
熱線	hotline	3	0.27735	2	1.05409	4.15385	1.04661	4.10714	1.31485	4.40741	0.747265	14.04	2.673	3.427	15	15	30
政策	policy	2.62963	0.564879	2.85185	1.16697	4.44444	0.697982	4.44444	0.697982	3.92857	1.21499	13.95	2.6702	3.42654	9	12	21
良心	conscience	4.25	0.645497	2.96429	1.37389	4.46429	0.637248	3.03704	1.22416	2.71429	1.32936	13.92	2.6693	3.4264	7	4	11
尊嚴	dignity	4.23077	0.514408	4.11111	0.847319	4.40741	0.693889	3.28571	1.46204	2.89286	1.42307	13.77	2.6646	3.42563	12	20	32
餘生	rest of the life	2.57692	0.702742	2.64286	1.47106	3.57692	1.33186	3	1.41421	2.71429	1.35693	13.53	2.6571	3.42441	15	5	20
設置	settings	2.96296	0.19245	1.92857	1.01575	4.14815	0.907393	3.53571	1.45251	3.35714	1.39348	13.15	2.6444	3.42233	11	13	24
約定	agreement	4.11538	0.765607	3.17857	1.38921	4.44	0.768115	4.42308	0.577794	4.03571	1.23175	13	2.6395	3.42152	9	8	17
榮耀	honor	4.67857	0.475595	3.60714	1.28638	4.21429	0.917208	3.42857	1.25988	3.35714	1.28277	12.97	2.6385	3.42136	14	20	34
腦海	mind	3	0.5547	2.25	1.2057	3.96296	0.939782	2.57143	1.25988	2.78571	1.47465	12.97	2.6385	3.42136	13	10	23
時空	time and space	3.32143	0.722832	2.28571	1.04906	3.75	1.00462	2.57143	1.39917	2.75	1.32288	12.88	2.6355	3.42086	10	8	18
信念	belief	4.10714	0.737327	2.92857	1.15241	4.38462	0.752432	2.67857	1.33482	2.89286	1.31485	12.73	2.6304	3.42002	9	8	17
文明	civilization	4	0.860663	2.78571	1.37051	4.25	0.844371	3.32143	1.36228	3.42857	1.10315	12.46	2.6212	3.4185	4	8	12
定義	definition	2.88889	0.423659	1.85714	1.00791	4.44	0.650641	3.32143	1.51666	2.46429	1.37389	11.72	2.5944	3.41404	8	13	21
結構	structure	3	0	1.89286	0.916486	4.36	0.7	3.78571	1.13389	3.46429	1.31887	11.3	2.5786	3.41138	12	14	26
動靜	movement	3.07143	0.465759	2.35714	1.0616	4.03704	0.897924	3.10714	1.06595	2.78571	1.22798	11.24	2.5763	3.411	11	16	27
光榮	glory	4.57143	0.503953	3.67857	1.21879	4.38462	0.637302	3.28571	1.38396	3.60714	1.37003	10.91	2.5635	3.40883	6	14	20
邏輯	logic	3.11111	0.800641	2.25	1.26564	4.14286	0.803432	2.82143	1.30678	2.46429	1.34666	10.88	2.5623	3.40863	22	16	38
人格	personality	3.18519	0.557262	2.67857	1.18801	4.17857	0.983327	2.82143	1.36228	2.85714	1.26825	10.79	2.5587	3.40802	2	10	12
思維	cogitation	3.32143	0.722832	2.57143	1.16837	4.11111	0.9337	2.32143	1.09048	2.32143	1.21879	10.73	2.5563	3.40761	9	14	23
質量	mass	3.30769	0.470679	2.21429	1.1661	4.03704	0.939782	3.14286	1.23871	2.71429	1.32936	10.73	2.5563	3.40761	15	12	27
真理	truth	3.85185	0.7698	3	1.1767	4.18519	0.735738	2.46429	1.47779	2.57143	1.47645	10.67	2.5539	3.4072	10	11	21
級別	grade	3.03704	0.436902	2.25	1.23603	4.23077	0.951113	4	1.27657	3.75	1.35058	10.67	2.5539	3.4072	10	7	17
概念	concept	3.07407	0.474417	2.18519	1.00142	4.07407	0.957799	2.64286	1.33927	2.57143	1.25988	10.61	2.5514	3.40678	13	8	21
誓言	oath	3.78571	1.19744	3.60714	1.37003	4.15385	0.833897	3.78571	1.39728	3.82143	1.15642	10.4	2.5428	3.40531	14	7	21
本能	instinct	3.39286	0.685257	2.57143	1.13622	4.11111	0.800641	3	1.38778	3.17857	1.36228	10.4	2.5428	3.40531	5	10	15
難度	difficulty	2.53571	0.999338	2.96429	1.26146	4.59259	0.500712	3.60714	1.22744	3.07143	1.30323	10.31	2.5391	3.40468	19	9	28
成果	result	4.17857	0.547964	3.39286	1.13331	4.44	0.650641	4.11538	0.711445	3.78571	1.13389	10.31	2.5391	3.40468	6	8	14
秩序	order	3.32143	0.944911	2.33333	1.20894	4.26923	0.603834	4.30769	0.788377	4.25926	0.712125	10.28	2.5378	3.40446	10	7	17
成分	ingredient	3	0	1.88889	0.891556	4.22222	0.800641	3.89286	1.19689	3.17857	1.27812	10.19	2.534	3.40381	6	4	10
諾言	promise	4.23077	0.710363	3.07143	1.2745	4.18519	0.96225	4.19231	0.895287	3.82143	1.18801	10.14	2.5315	3.40338	16	7	23
品味	taste	4.03571	0.744468	2.39286	1.22744	4.5	0.583095	3	1.44016	3.39286	1.25725	10.02	2.5263	3.40248	9	8	17
心思	state of mind	3.85714	0.705234	2.53571	1.10494	4.40741	0.693889	2.82143	1.46701	3	1.33333	9.81	2.5172	3.40092	4	9	13
需求	demand	3.03571	0.507875	2.51852	1.34079	4.5	0.638285	3.60714	1.10014	3.03571	1.2013	9.78	2.5159	3.40069	14	7	21
福利	welfare	4.21429	0.498675	2.92857	1.41234	4.46429	0.637248	4.33333	0.784465	3.96429	1.10494	9.75	2.5145	3.40045	13	7	20
局勢	state	2.85185	0.456045	3.03571	1.31887	4.18519	0.833761	3.67857	1.21879	3.21429	1.47465	9.69	2.5119	3.4	7	13	20
業務	business	2.92308	0.483576	2.35714	1.12922	3.80769	1.16685	4.34615	0.628796	3.60714	1.37003	9.69	2.5119	3.4	13	11	24
含義	implication	2.96296	0.33758	2.10714	0.956045	3.96154	1.14824	3.03571	1.37389	2.5	1.29099	9.63	2.5092	3.39954	7	13	20
問候	greetings	3.96296	0.807726	2.11111	0.9337	4.25	0.927961	3.92857	1.30323	4.07143	1.11981	9.45	2.5011	3.39813	11	10	21
待遇	treatment	3.60714	0.785955	2.85714	1.38013	4.11538	0.863802	3.92857	1.01575	3.67857	1.38921	9.45	2.5011	3.39813	9	12	21
意圖	intent	2.59259	0.797074	3.07143	1.35888	4.11538	0.765607	3.35714	1.22366	2.75	1.40436	9.36	2.4969	3.3974	13	14	27
本質	nature	3.03704	0.5175	2.03571	0.961563	3.92593	0.916764	3.03571	1.29048	2.67857	1.41562	9.24	2.4914	3.39644	5	15	20
形勢	situation	2.81481	0.483341	2.81481	1.2415	4.33333	0.733799	3.39286	1.25725	3.17857	1.24881	9	2.48	3.39445	7	13	20
才能	aptitude	4.17857	0.722832	2.82143	1.21879	4.44444	0.697982	3.64286	1.31133	3.75	1.37773	8.82	2.4713	3.39293	3	10	13
行程	itinerary	3.32143	0.818923	2.57143	1.23013	4.35714	0.678467	4.57692	0.503831	4.10714	1.25725	8.82	2.4713	3.39293	6	12	18
本性	inherent quality	2.96154	0.598717	2.64286	1.19301	3.96	0.840635	2.5	1.23228	2.42857	1.28894	8.82	2.4713	3.39293	5	8	13
知覺	perception	3.28571	0.712697	2.25	1.07583	3.81481	1.17791	3.21429	1.25778	2.71429	1.43649	8.7	2.4654	3.39189	8	20	28
途徑	approach	3.14286	0.356348	2.04	1.0198	4.40741	0.693889	3.82143	1.15642	3.07143	1.51361	8.59	2.4594	3.39083	10	10	20
名譽	fame	3.84375	0.846601	2.78788	1.2688	4.13333	0.730297	3.0303	1.31065	3.15152	1.20211	8.47	2.4533	3.38975	6	21	27
場所	place	3.0625	0.353553	1.75	0.950382	4.5	0.629724	4.32258	0.908739	4.29032	0.739078	8.35	2.4472	3.38867	12	8	20
公事	official business	2.80645	0.477448	2.15152	1.25303	4.16129	0.637536	3.90909	0.947485	3.51515	1.43878	8.35	2.4472	3.38867	4	8	12
氣息	breath	3.75758	0.830298	1.84848	1.03444	3.5625	1.24272	2.39394	1.34488	2.78788	1.36376	8.11	2.4346	3.38643	10	10	20
條款	terms	2.84375	0.514899	2.15152	1.00378	4.27586	0.751026	4.0303	1.07485	3.72727	1.20605	8.11	2.4346	3.38643	11	12	23
制度	system	2.93548	0.442379	2.09091	1.25906	4.26667	0.73968	4.06452	0.853834	3.36364	1.14067	8.11	2.4346	3.38643	8	9	17
猜想	guess	2.93939	0.78817	2.36364	1.11294	3.90625	0.856074	2.18182	0.917011	2.69697	1.1315	8.05	2.4314	3.38586	11	13	24
資產	assets	3.625	0.870669	2.51515	1.3491	4.25806	0.681554	4.09091	0.879049	4.0625	0.877588	7.96	2.4265	3.38498	13	11	24
心意	kind gesture	4.09091	0.84275	2.75758	1.2755	4.29032	0.739078	2.48485	1.17583	3.09091	1.18226	7.9	2.4232	3.38439	4	13	17
言論	speech	3.06452	0.442379	2.36364	1.38785	4.25806	0.815179	3.42424	1.00095	3.24242	1.22552	7.84	2.42	3.38382	7	15	22
利潤	profit	4.30303	0.683961	2.93939	1.29758	4.44828	0.631676	4.03226	0.874981	3.66667	1.21621	7.84	2.42	3.38382	7	15	22
答覆	reply	3.51515	0.66714	2	0.968246	4.40625	0.614837	3.66667	1.24164	3.78788	1.24392	7.75	2.415	3.38292	12	12	24
詭計	guile	1.59375	0.665237	3.87879	0.96039	3.71875	1.22433	2.9697	1.18545	2.90909	1.2084	7.75	2.415	3.38292	13	9	22
餘地	leeway	3.09091	0.84275	2.30303	0.951474	3.53125	1.21773	2.03125	0.897465	2.18182	0.982807	7.72	2.4133	3.38261	15	6	21
契約	contract	2.93333	0.449776	2.27273	1.17985	3.45161	1.05952	4.0625	0.877588	3.96875	0.822442	7.57	2.4048	3.38108	9	9	18
美夢	dream	4.75	0.439941	3.12121	1.47389	4.3871	0.667204	2.87879	1.49494	4.0303	0.918043	7.51	2.4014	3.38046	9	14	23
好意	kindness	4.48485	0.618527	2.90909	1.33144	4.26667	0.827682	2.78788	1.11124	3.39394	1.2232	7.48	2.3997	3.38016	6	13	19
人心	human heart	2.81818	1.07397	2.93939	1.29758	3.54839	1.12068	2	0.915811	1.9375	0.913607	7.48	2.3997	3.38016	2	4	6
比喻	metaphor	3.19355	0.477448	1.59375	0.837021	4.32258	0.701764	2.84848	1.22783	3.27273	1.48477	7.33	2.3909	3.37856	4	12	16
危害	harm	1.35484	0.486373	4	0.816497	4.26667	0.691492	3.15152	1.12142	3.30303	1.44665	7.27	2.3874	3.37793	6	10	16
緣故	cause	3	0.559017	2.12121	1.05349	4.03448	0.865314	2.28125	0.851351	2.39394	1.19738	7.27	2.3874	3.37793	15	9	24
誇獎	praise	4.45455	0.616994	3.30303	1.31065	4.32258	0.701764	3.39394	1.17099	3.60606	1.32144	7.27	2.3874	3.37793	13	15	28
默契	mutual understanding	4.39394	0.74747	2.66667	1.42887	4.31034	0.660273	2.57576	1.37	2.9697	1.28659	7.24	2.3856	3.3776	16	9	25
往事	past	3.57576	0.830298	2.84848	1.30195	4.34375	0.653002	3.30303	1.18545	3.63636	1.19421	7.18	2.382	3.37694	8	8	16
方位	direction	3	0	1.8125	0.895779	4.06452	0.963863	4.21875	0.906406	4.125	0.906962	7.18	2.382	3.37694	4	7	11
實情	fact	3.21875	0.552669	2.33333	1.13652	4.125	0.707107	3.30303	1.23705	3.06061	1.11634	7.15	2.3802	3.37661	14	11	25
功勞	credit	4.21875	0.659148	2.84848	1.3491	4.33333	0.606478	3.06061	1.27327	3.30303	1.26206	7.15	2.3802	3.37661	5	12	17
法則	law	2.875	0.491869	2.18182	1.23629	3.70968	1.10132	3.51515	1.17583	2.84848	1.22783	7.15	2.3802	3.37661	8	9	17
傳聞	rumor	2.54545	0.753778	2.90909	1.2084	4.29032	0.739078	2.93939	1.05887	3	1.06066	7.06	2.3747	3.37561	13	14	27
權威	authority	2.90909	1.0113	3.18182	1.30993	4.10345	0.816999	2.84848	1.20211	2.78788	1.16613	7.04	2.3729	3.37528	22	9	31
言語	talk	3.15625	0.447889	2.18182	1.30993	4.48387	0.676805	3.66667	0.989529	3.27273	1.3293	7.04	2.3729	3.37528	7	14	21
作風	way	3.0625	0.353553	2.24242	1.09059	4.03226	0.874981	2.57576	1.14647	2.45455	1.03353	7.04	2.3729	3.37528	7	9	16
編號	serial number	3	0.359211	1.5625	0.840027	4.51613	0.625618	4.66667	0.546672	4.54839	0.505879	6.98	2.3692	3.3746	15	13	28
智商	inteligence quotient	3.60606	0.74747	2	1.07763	4.375	0.553581	3.39394	1.39058	3.06061	1.34488	6.98	2.3692	3.3746	12	11	23
漏洞	vulnerability	1.69697	0.636634	3.33333	1.05079	3.90625	1.08834	3.0303	1.31065	3.09091	1.25906	6.98	2.3692	3.3746	14	9	23
通告	notice	2.9375	0.435335	1.96875	0.932716	4.36667	0.668675	4.29032	0.642575	4.21875	0.83219	6.89	2.3636	3.37357	10	7	17
特色	characteristic	3.81818	0.726918	2.45455	1.30122	4.53125	0.507007	2.90909	1.2084	3.09091	1.30776	6.86	2.3617	3.37322	10	6	16
地帶	zone	3	0.439941	1.625	0.751343	3.54839	1.20661	3.60606	1.08799	3.33333	1.31498	6.83	2.3598	3.37288	6	11	17
特點	trait	3.69697	0.728219	2.36364	1.16775	4.39394	0.609272	3.12121	1.47389	3	1.27475	6.77	2.356	3.37218	10	17	27
紀律	discipline	3.22581	0.560338	2.33333	1.21621	4.46875	0.62136	3.45455	1.12057	3.33333	1.19024	6.74	2.3541	3.37182	9	9	18
後代	posterity	3.25806	0.514311	2	0.968246	4.03125	0.822442	4.125	0.975506	4.16129	0.820438	6.74	2.3541	3.37182	9	5	14
賞金	monetary reward	4.33333	0.645497	3.54545	1.27698	4.0625	1.01401	4.40625	0.614837	4.51515	0.66714	6.74	2.3541	3.37182	15	8	23
權限	permissions	2.53125	0.717719	2.69697	1.18545	4.12903	0.805892	2.90909	1.18226	2.93939	1.2232	6.71	2.3522	3.37147	22	8	30
條例	regulations	2.83871	0.522607	1.9375	1.01401	4.4	0.563242	4.0303	1.26206	3.75758	1.17341	6.71	2.3522	3.37147	11	8	19
疫苗	vaccine	3.15152	0.90558	2.24242	1.19975	4.19355	0.945845	4.65625	0.545325	4.6875	0.535061	6.65	2.3483	3.37075	9	9	18
案例	case	2.93939	0.428617	2.09375	1.05828	4.09375	1.02735	4.59375	0.498991	3.90625	0.962503	6.59	2.3444	3.37003	10	8	18
訊息	message	3.39394	0.74747	2.15152	1.17583	4.66667	0.479463	4.09375	0.962503	4.0303	1.07485	6.59	2.3444	3.37003	10	10	20
規律	regular pattern	3.24242	0.902438	2.06061	1.2232	4.29032	0.69251	3.66667	1.19024	3.42424	1.11888	6.59	2.3444	3.37003	11	9	20
外界	outside world	2.90625	0.390151	1.8125	1.09065	3.84375	0.919655	3.09091	1.28364	3.21212	1.24392	6.53	2.3404	3.36929	5	9	14
理性	rationality	3.81818	0.726918	2.12121	1.16613	4.36667	0.76489	2.48485	1.14895	2.84848	1.46033	6.53	2.3404	3.36929	11	8	19
效應	effect	2.93548	0.442379	2.21875	0.97499	4.06667	0.944433	2.48485	1.17583	2.39394	1.19738	6.5	2.3385	3.36894	10	17	27
事態	state of affairs	2.75	0.567962	2.90625	1.2791	3.83871	0.934408	2.93939	1.11634	2.45455	1.22706	6.5	2.3385	3.36894	8	14	22
準則	standard	2.90323	0.472923	2.25	1.13592	4	0.816497	3.46875	1.36746	3.25	1.31982	6.5	2.3385	3.36894	10	9	19
觀念	perspective	3.09375	0.465547	1.875	1.09985	4.16129	0.734701	2.54545	1.22706	2.60606	1.24848	6.47	2.3365	3.36857	25	8	33
規模	scale	3.21875	0.659148	1.65625	0.901947	3.93548	0.928636	3.27273	1.23168	3.1875	1.20315	6.41	2.3324	3.3678	11	15	26
忠告	advice	3.625	0.751343	2.63636	1.0845	4.22581	0.616964	3.24242	0.969223	3.54545	1.17502	6.35	2.3284	3.36706	8	7	15
威力	power	3.06061	0.899284	3.39394	1.29758	4.10345	0.724314	3.0303	1.07485	3.06061	1.11634	6.29	2.3243	3.36629	9	2	11
共識	consensus	3.92308	0.796145	2.23077	1.1767	4.33333	0.761387	3.11538	1.39505	2.96154	1.45549	6.2	2.3181	3.36513	6	19	25
人情	human relationship	3.88	0.832666	2.65385	1.16421	4.25	0.607919	2.34615	1.19808	2.80769	1.44275	6.17	2.316	3.36474	2	11	13
理念	idea	3.76923	0.710363	2.23077	1.1422	4.2	0.912871	3.04	1.33791	3	1.32665	6.11	2.3118	3.36395	11	8	19
產業	industry	3.34615	0.745241	2.11538	1.07059	4.07692	1.09263	4.08	0.862168	3.42308	1.17211	6.05	2.3075	3.36314	11	13	24
氣質	temperament	4.26923	0.724303	2.34615	1.16421	4.38462	0.637302	2.88462	1.36607	2.96154	1.28002	6.02	2.3054	3.36275	10	15	25
爭議	controversy	1.76	0.597216	3.91667	1.01795	4.29167	0.750604	3.03846	1.3109	3.30769	1.28901	6.02	2.3054	3.36275	8	20	28
品質	quality	3.76923	0.764601	2.16	0.986577	4.29167	0.954585	3.03846	1.18257	2.84615	1.48842	6.02	2.3054	3.36275	9	15	24
現狀	status quo	3.2	0.763763	2.30769	0.970329	4.45833	0.658005	3.07692	1.3542	3.72	1.30767	5.99	2.3032	3.36233	11	8	19
敬意	tribute	4.30769	0.617688	2.57692	1.36156	4.34783	0.647281	2.53846	1.1395	3.07692	1.23038	5.93	2.2989	3.36152	13	13	26
期限	deadline	2.46154	1.10384	2.73077	1.21845	4.04167	1.0417	3.5	1.39284	3.73077	1.31325	5.9	2.2967	3.3611	12	8	20
手續	formalities	2.80769	0.938903	2.46154	1.17408	4.29167	0.907896	3.88462	1.21085	3.84615	1.22286	5.9	2.2967	3.3611	4	21	25
智力	intelligence	4.04	0.734847	2.53846	0.989172	4.625	0.494535	3.03846	1.39945	3	1.38564	5.9	2.2967	3.3611	12	2	14
用戶	user	3.08696	0.288104	1.88462	0.951921	4.375	0.710939	4.48	0.585947	4.44	0.820569	5.87	2.2945	3.36069	5	4	9
旨意	decree	3.29167	0.690253	2.32	0.945163	3.52	1.22882	2.26923	1.25085	2.80769	1.35703	5.75	2.2856	3.359	6	13	19
兼職	part time	3.38462	0.803837	2.30769	1.12318	4.54167	0.658005	4.38462	0.697247	4.54167	0.58823	5.72	2.2833	3.35856	10	18	28
設想	envisaged	3.73077	0.91903	2.24	1.05198	3.95833	1.08264	2.34615	1.32491	2.44	1.08321	5.69	2.281	3.35813	11	13	24
重力	gravity	2.95455	0.213201	2.11538	1.21085	3.88462	1.33647	2.76923	1.53121	2.76923	1.30561	5.69	2.281	3.35813	9	2	11
議案	motion	2.92	0.571548	2.73077	1.11562	3.76	0.879394	3.76923	1.1422	4.11538	0.993053	5.66	2.2788	3.35771	20	10	30
歲月	time	3.26923	1.04145	2.57692	1.20576	4.29167	0.858673	2.88462	1.39505	3.26923	1.18516	5.57	2.2718	3.35637	13	4	17
專長	expertise	4.26923	0.666795	2.69231	1.19228	4.5	0.510754	3.42308	1.27037	3.875	0.991814	5.54	2.2695	3.35593	11	8	19
領地	dominion	3.08333	0.583592	3.08333	1.31601	3.4	1.22474	4.08	1.22202	3.96	1.17189	5.54	2.2695	3.35593	14	6	20
暗號	cipher	2.88462	0.90893	2.57692	1.17211	3.92308	1.05539	3.64	1.35031	3.61538	1.26734	5.54	2.2695	3.35593	13	13	26
效率	efficiency	3.92308	0.627572	2.84	1.21381	4.5	0.589768	3.07692	1.23038	3.07692	1.05539	5.51	2.2672	3.35549	10	11	21
教養	upbringing	4.32	0.690411	2.2	0.866025	4.45833	0.58823	2.76923	1.2746	3.15385	1.25514	5.43	2.2601	3.35413	11	15	26
路程	journey	3.26923	0.724303	2	0.979796	4.19231	0.938903	3.34615	1.38397	4.03846	1.11286	5.43	2.2601	3.35413	13	12	25
信用	trust	3.92308	0.934797	2.96154	1.18257	4.44	0.583095	2.69231	1.28901	2.92308	1.3542	5.4	2.2577	3.35367	9	5	14
天性	inborn	3.48	0.822598	2.03846	1.18257	3.68	1.34536	2.44	1.04403	2.68	1.21518	5.4	2.2577	3.35367	4	8	12
特質	attribute	3.92	0.759386	2.34615	0.977438	4.42308	0.643309	3	1.25831	3	1.22474	5.34	2.2529	3.35274	10	15	25
出身	origin	3.28	0.737111	2.53846	0.989172	4.04167	1.0417	2.96154	1.34107	3.15385	1.34736	5.31	2.2504	3.35226	5	7	12
身手	skill	3.73077	0.77757	2.88462	1.17735	3.96	1.05987	3.08	1.35154	3.61538	1.29852	5.22	2.243	3.35083	7	4	11
差錯	mistake	1.56	0.650641	3.69231	1.08699	4.08	1.03763	3.03846	1.34107	3.16	1.10604	5.22	2.243	3.35083	10	16	26
職務	duties	3.04	0.454606	2.34615	1.19808	4.625	0.494535	4.16	0.746101	4.24	0.879394	5.22	2.243	3.35083	18	11	29
視野	vision	3.65385	0.891843	2.30769	1.25759	4.20833	0.832971	2.73077	1.37281	3.26923	1.31325	5.22	2.243	3.35083	12	11	23
感想	feelings	3.65385	0.745241	2.36	1.25433	4.64	0.489898	2.73077	1.21845	2.88462	1.39505	5.19	2.2405	3.35034	13	13	26
進程	process	3.34615	0.689481	2.46154	1.10384	4.2	0.912871	2.92308	1.29377	3.16	1.28062	5.13	2.2355	3.34937	11	12	23
愛心	love	4.84	0.374166	2.28	1.06145	4.61538	0.496139	3.19231	1.32723	3.72	1.2083	5.13	2.2355	3.34937	13	4	17
人權	human rights	3.46154	1.06699	3.23077	1.2746	4.41667	0.583592	2.80769	1.32723	2.88462	1.33647	4.95	2.2201	3.34637	2	22	24
幻象	fantasy	3.56	0.869866	2.53846	1.17408	3.70833	1.16018	2.6	1.29099	2.92308	1.44009	4.92	2.2175	3.34586	4	12	16
勞動	labor	2.69231	0.884047	2.96154	1.39945	4.17391	0.984063	3.23077	1.45073	3.73077	1.21845	4.92	2.2175	3.34586	12	11	23
本意	original idea	3.16	0.553775	1.92308	0.934797	3.80769	1.23351	2.24	0.925563	2.42308	1.23849	4.86	2.2122	3.34482	5	13	18
民事	civil	2.72	0.458258	2.69231	1.22537	3.25	1.22474	3.11538	1.27521	3.07692	1.29377	4.86	2.2122	3.34482	5	8	13
條約	treaty	2.64	0.757188	2.61538	1.02282	3.92	1.15181	4.2	1.04083	3.88	1.23558	4.86	2.2122	3.34482	11	9	20
群體	group	3.65385	0.689481	2.5	1.17473	4.36	0.907377	4	0.912871	4.04	0.978093	4.83	2.2095	3.34429	13	23	36
股份	share	3.20833	0.72106	2.38462	1.13409	3.76	1.16476	3.57692	1.4191	3.23077	1.30561	4.83	2.2095	3.34429	8	6	14
訊號	signal	3.29167	0.624094	2.42308	1.06482	4.16	0.898146	3.76923	1.24283	3.69231	1.43581	4.8	2.2068	3.34376	10	13	23
古典	classical	3.76923	0.815239	2.07692	0.934797	4.25	0.896854	2.68	1.28193	3.26923	1.15092	4.74	2.2014	3.3427	5	8	13
潮流	trend	3.80769	0.800961	2.96154	1.24838	4.5	0.510754	3.04	1.2741	3.26923	1.31325	4.74	2.2014	3.3427	15	9	24
思路	thinking	3.46154	0.760567	2.07692	1.09263	4.12	0.881287	2.32	1.1804	2.61538	1.29852	4.74	2.2014	3.3427	9	13	22
演技	acting	3.38462	0.897861	2.96154	1.21592	4.08	0.996661	2.92	1.28841	3.46154	1.24035	4.71	2.1987	3.34217	14	7	21
勾當	illegal activities	1.24	0.43589	4	0.932505	3.66667	1.20386	2.84615	1.40548	3.42308	1.36156	4.68	2.1959	3.34161	4	13	17
原理	principle	3.42308	0.702742	1.69565	0.76484	3.83333	1.12932	3.03846	1.39945	3	1.35647	4.68	2.1959	3.34161	10	11	21
氣候	climate	3.29167	0.624094	2.19231	1.02056	4.625	0.494535	3.69231	1.25759	4	1.02151	4.65	2.1931	3.34106	10	10	20
外號	nickname	2.64	0.860233	2.65385	1.16421	4.04	1.0198	3.5	1.17473	3.69231	1.40767	4.62	2.1903	3.3405	5	13	18
緋聞	scandal	2	0.848528	3.44	1.22746	4.04	0.978093	3.26923	1.4299	3.73077	1.40165	4.62	2.1903	3.3405	14	14	28
夢境	dreamland	3.57692	0.808608	2.41667	0.880547	4.625	0.575779	2.88	1.50886	3.72	1.27541	4.62	2.1903	3.3405	14	14	28
收益	earnings	3.73077	0.91903	2.53846	1.17408	4.125	0.797414	3.6	1.22474	3.46154	1.30325	4.59	2.1875	3.33995	6	10	16
熱量	calorie	2.72	0.737111	2.80769	1.29674	4.08333	1.05981	3.15385	1.43366	3.30769	1.4634	4.59	2.1875	3.33995	15	12	27
福音	gospel	3.83871	1.15749	2.03226	1.22431	4.34483	0.897451	2.83333	1.41624	2.96774	1.37801	4.56	2.1847	3.33939	13	9	22
要害	vital point	2.1	0.758856	4.10345	0.557086	3.86667	1.16658	3.3	1.317	3.19355	1.24952	4.56	2.1847	3.33939	9	10	19
數碼	digital	3.19355	0.477448	2.09677	1.1649	4.32258	0.652538	3.32258	1.22167	3.48387	1.06053	4.56	2.1847	3.33939	15	15	30
秘訣	secret	3.67742	0.747757	2.6129	1.22956	4.34483	0.613879	3.19355	1.22255	3.06452	1.20928	4.56	2.1847	3.33939	10	11	21
流言	gossip	1.73333	0.691492	3.64516	0.984831	4	1.06458	3	1.31656	2.74194	1.03175	4.5	2.179	3.33826	9	7	16
正題	subject	3.45161	0.623897	2.12903	0.921663	3.8	1.21485	2.90323	1.1649	2.70968	1.21638	4.5	2.179	3.33826	5	18	23
機遇	opportunity	4.06452	0.853834	3.35484	1.27928	4.35714	0.558721	2.32258	1.07663	3	1.0328	4.5	2.179	3.33826	16	12	28
前程	future	3.6129	0.919327	2.96774	1.35361	4.56667	0.626062	2.45161	1.09053	2.90323	1.13592	4.47	2.1761	3.33768	9	12	21
專利	patent	3.56667	0.773854	2.03333	1.15917	4.10345	0.976321	3.64516	1.19857	3.32258	1.10716	4.47	2.1761	3.33768	11	7	18
聲譽	reputation	3.66667	0.711159	3.16667	0.874281	4.29032	0.69251	2.54839	1.05952	2.87097	1.05647	4.47	2.1761	3.33768	17	21	38
公立	public	3.16667	0.530669	2.16129	0.934408	3.93548	1.1814	2.16129	1.00322	2.58065	1.14816	4.47	2.1761	3.33768	4	5	9
銷量	sales	3.64516	0.709384	2.45161	1.12068	4.51724	0.574499	3.77419	1.20304	3.86667	0.973204	4.44	2.1732	3.3371	15	12	27
風頭	limelight	2.96774	1.16859	3.06452	1.1814	3.9	0.994814	2.48387	1.09151	2.90323	1.10619	4.41	2.1703	3.33652	9	16	25
化身	incarnation	3.10345	0.409253	2.06452	0.89202	3.26667	1.20153	2.64516	1.27928	2.6129	1.02233	4.41	2.1703	3.33652	4	7	11
捷徑	shortcut	3.58065	0.764818	2.51613	1.2348	4.33333	0.711159	3.64516	1.17042	3.64516	0.914636	4.38	2.1673	3.33592	11	10	21
伎倆	tricks	2.35484	1.01812	3.1	1.29588	3.51613	1.09151	3.12903	1.20394	3.19355	1.24952	4.35	2.1644	3.33534	6	10	16
股東	shareholder	3.03571	0.428792	2.19355	1.13782	4.34483	0.669534	4.28571	0.89679	4.10345	0.859602	4.32	2.1614	3.33474	8	8	16
開端	beginning	3.36667	0.668675	2.22581	1.08657	3.74194	1.12451	2.64516	1.17042	2.93548	1.20928	4.32	2.1614	3.33474	12	14	26
性質	property	3	0	1.68966	0.849514	4.12903	0.884757	1.85714	0.848279	2.3871	1.17409	4.29	2.1584	3.33413	8	15	23
心事	worry	2.6129	1.08558	3.03226	1.22431	4.5	0.572351	2.64516	1.14159	2.93548	1.09348	4.29	2.1584	3.33413	4	8	12
風度	demeanor	4.29032	0.69251	2.46667	1.22428	4.41379	0.627765	2.67742	1.22167	3.35484	1.08162	4.29	2.1584	3.33413	9	9	18
常識	common sense	3.48387	0.724383	1.93548	0.963863	4.56667	0.504007	2.93548	1.20928	3.19355	1.27591	4.26	2.1553	3.33351	11	19	30
內幕	insider story	2.54839	0.850047	3.09677	1.10619	4	0.963624	2.93548	1.03071	2.74194	0.893224	4.26	2.1553	3.33351	4	14	18
同類	similar	3.48387	0.676805	1.90323	0.943569	4.34483	0.768852	3.29032	1.16027	3.29032	1.07062	4.26	2.1553	3.33351	6	19	25
招牌	sign	3.70968	0.739078	2.26667	1.01483	4.53333	0.507416	4.2	0.846901	4.32258	0.652538	4.26	2.1553	3.33351	8	12	20
政權	regime	2.41935	0.922829	3.19355	1.07763	4.03333	0.850287	3.1	1.24152	3.16129	1.31901	4.26	2.1553	3.33351	9	22	31
善事	good deed	4.4	0.563242	1.65517	0.856732	4.54839	0.505879	3.35484	1.17042	3.76667	0.727932	4.23	2.1523	3.3329	12	8	20
王牌	trump	4.03226	0.795147	3.46667	1.33218	4.41379	0.682288	3.41935	1.11876	3.6129	1.17409	4.23	2.1523	3.3329	4	12	16
種類	type	3	0	1.6	0.813676	4.58621	0.50123	3.33333	1.21296	3.22581	1.11683	4.2	2.1492	3.33228	14	19	33
心懷	bosom	3.26667	0.784915	2.13333	0.899553	3.36667	1.27261	1.68966	0.660273	2.16129	1.03591	4.2	2.1492	3.33228	4	19	23
心聲	voice	3.58065	0.885972	2.51613	1.26151	4.3871	0.558416	2.73333	1.08066	2.64516	1.25295	4.2	2.1492	3.33228	4	17	21
慣例	convention	3.17241	0.601722	1.83871	0.898027	4.33333	0.711159	3	1.39044	3	1.12546	4.2	2.1492	3.33228	14	8	22
訪談	interview	3.1	0.305129	1.96667	0.889918	4.43333	0.678911	4.17241	0.848064	3.96774	0.795147	4.2	2.1492	3.33228	11	15	26
善意	goodwill	4.48387	0.508001	2.32258	1.32633	4.45161	0.505879	2.80645	1.27591	3.06452	1.23654	4.17	2.1461	3.33165	12	13	25
敵意	hostility	1.33333	0.546672	4.48276	0.633623	4.34483	0.768852	2.96774	1.1397	3.16129	1.21372	4.17	2.1461	3.33165	15	13	28
忠心	loyalty	4.43333	0.504007	2.51613	1.2348	4.41935	0.672022	2.83333	1.23409	3.29032	1.21638	4.14	2.143	3.33102	8	4	12
鬧劇	farce	2.09677	0.978258	3.80645	0.909921	4.35714	0.780042	3.6	1.22051	3.64516	1.22606	4.14	2.143	3.33102	15	15	30
層面	level	3.06897	0.371391	1.80645	0.945845	4.12903	0.884757	2.19355	1.01388	2.29032	1.16027	4.14	2.143	3.33102	15	9	24
用途	use	3.13333	0.345746	1.86667	0.819307	4.45161	0.623897	3.41935	1.23218	3.32258	1.24866	4.11	2.1399	3.33039	5	10	15
要點	points	3.46667	0.507416	2.23333	1.13512	3.96552	0.680481	2.83333	1.20583	2.87097	1.31001	4.11	2.1399	3.33039	9	17	26
風光	scenery	4.03226	0.657463	2.32258	1.24866	4.23333	0.568321	2.83871	0.969425	3.13333	1.10589	4.11	2.1399	3.33039	9	6	15
防線	line of defense	2.80645	0.749193	2.58065	1.23218	3.87097	1.05647	3.09677	1.22079	3.12903	1.08756	4.11	2.1399	3.33039	6	15	21
副本	copy	3	0	1.64516	0.797847	4.36667	0.718395	3.87097	1.17592	3.77419	1.14629	4.08	2.1367	3.32974	11	5	16
慈悲	mercy	4.33333	0.546672	1.77419	0.990275	4.5	0.572351	2.48387	1.2075	2.83871	1.24088	4.02	2.1303	3.32844	13	12	25
氣象	meteorology	3.13333	0.507416	1.7931	0.726012	3.9	0.844863	3.53333	1.10589	3.6129	1.08558	3.99	2.1271	3.32779	10	12	22
血緣	consanguinity	3.58065	0.719916	2.25806	1.15377	4.53333	0.62881	3.45161	1.05952	3.25806	1.15377	3.99	2.1271	3.32779	6	15	21
手藝	craft	3.90323	0.746317	1.93548	0.89202	4.37931	0.775232	4.03333	0.964305	4.13333	0.860366	3.96	2.1239	3.32713	4	19	23
話語	discourse	3.13333	0.345746	1.9	0.884736	4.03333	0.927857	3.51613	1.15097	3.41935	1.20483	3.96	2.1239	3.32713	13	14	27
動態	dynamic	3.37931	0.56149	2.58065	1.45543	4.34483	0.613879	2.96774	1.30343	3.48387	1.09151	3.93	2.1206	3.32646	11	14	25
決策	decision making	3.3	0.595963	2.80645	1.10813	4.29032	0.739078	3.54839	1.12068	3.32258	1.22167	3.93	2.1206	3.32646	7	12	19
習俗	custom	3.58065	0.672022	2	0.946864	4.41935	0.672022	3.86667	0.860366	3.51613	0.99569	3.88	2.1139	3.32508	11	9	20
同感	same feeling	3.87097	0.805892	2.29032	1.18866	4.41379	0.682288	2.6129	1.30837	2.93548	1.20928	3.88	2.1139	3.32508	6	13	19
糾紛	dispute	1.43333	0.504007	4.16129	0.934408	4.31034	0.806379	3.54839	1.31247	3.77419	0.920495	3.85	2.1106	3.32441	8	10	18
備份	backup	3.03448	0.421117	1.8	0.961321	4.33333	0.758098	3.86667	0.973204	3.87097	0.846244	3.85	2.1106	3.32441	12	6	18
領土	territory	3.09677	0.472923	2.7	1.1188	4.27586	0.648986	4.34483	0.669534	4.23333	0.626062	3.82	2.1072	3.32371	14	3	17
心願	wish	4.12903	0.763411	2.58065	1.38502	4.6	0.563242	3.03226	1.22431	2.90323	1.22079	3.82	2.1072	3.32371	4	19	23
守則	rule	3.16667	0.592093	1.96774	0.948116	4.37931	0.621852	3.77419	0.804557	4.06897	0.798706	3.82	2.1072	3.32371	6	9	15
世事	things	2.91667	0.653863	3.04	1.09848	3.88	1.05357	2.84	1.46287	2.72	1.27541	3.82	2.1072	3.32371	5	8	13
愛意	love	4.70833	0.464306	3.84	1.34412	4.08	0.909212	2.64	1.41067	3.08	1.35154	3.82	2.1072	3.32371	13	13	26
智能	intelligent	3.68	0.9	2.28	0.890693	4.29167	0.750604	2.88	1.33292	2.72	1.13725	3.79	2.1038	3.323	12	10	22
潛質	potential	4.30435	0.702902	2.96	1.30639	4.3913	0.583027	2.08333	0.974308	2.28	1.27541	3.79	2.1038	3.323	15	15	30
思緒	thought	3.44	0.650641	2.72	1.13725	4	1.29099	2.08	0.996661	2.4	1.08012	3.76	2.1004	3.3223	9	14	23
標語	slogan	3.22727	0.428932	2.56	1.04403	4.54167	0.508977	4.34783	0.884652	4.41667	0.775532	3.76	2.1004	3.3223	15	14	29
本色	true colour	3.45833	0.931533	2.41667	1.10007	3.36	1.35031	2.08696	0.949308	2	0.978019	3.76	2.1004	3.3223	5	6	11
原料	raw material	3.21739	0.421741	1.83333	0.916831	3.76	1.09087	3.72	1.4	3.8	1.22474	3.73	2.0969	3.32158	10	10	20
環遊	travel around	4.48	0.653197	2.88	1.26886	4.16	0.943398	3.88	0.881287	4.16667	0.916831	3.7	2.0934	3.32085	17	12	29
濃度	concentration	3	0.426401	3	1.21584	4.25	0.675664	3.72	1.1	3.44	1.22746	3.67	2.0899	3.32013	16	9	25
步驟	step	3.375	0.710939	2.16667	0.916831	4.56	0.650641	4.6	0.707107	4.36	0.95219	3.64	2.0864	3.3194	7	24	31
概率	probability	2.95833	0.954585	2.2	1.1547	3.96	1.13578	3.32	1.62583	3.16	1.24766	3.61	2.0828	3.31865	13	11	24
強度	strength	2.95652	0.474654	3.44	1.15758	4.26087	0.751809	3.56	1.29357	3.4	1.22474	3.61	2.0828	3.31865	11	9	20
學術	academic	3.32	0.802081	2.16	1.02794	4.4	0.645497	3.28	1.17331	3.52	1.22882	3.58	2.0792	3.3179	16	11	27
共鳴	resonance	4.41667	0.50361	3.64	1.07548	4.41667	0.653863	2.64	1.18603	2.64	1.35031	3.55	2.0755	3.31712	6	14	20
偽證	perjury	1.54167	0.779028	3.56	1.19304	3.2	1.29099	3.64	1.22066	3.28	1.30767	3.52	2.0719	3.31637	11	19	30
名氣	repute	3.95833	0.858673	3.04	1.24097	4.08	0.996661	3	1.22474	3.56	1.32539	3.52	2.0719	3.31637	6	10	16
稱號	title	3.48	0.653197	2.08	1.11505	4.58333	0.50361	4.29167	0.624094	3.6	1.32288	3.52	2.0719	3.31637	14	13	27
假象	illusion	1.96	0.840635	3.24	0.969536	3.48	1.19443	2.08	0.996661	2.44	1.08321	3.52	2.0719	3.31637	11	12	23
法規	legislation	2.79167	0.58823	2.64	1.22066	3.76	1.16476	3.84	1.02794	3.84	1.10604	3.49	2.0682	3.31559	8	11	19
誠意	sincerity	4.4	0.645497	2.96	1.2741	4.4	0.707107	2.76	1.3	2.48	0.87178	3.43	2.0607	3.31401	13	13	26
權益	rights and interests	3.625	0.710939	3.4	1.19024	4.16667	0.637022	3.24	1.16476	3.08	1.07703	3.43	2.0607	3.31401	22	10	32
風情	style	4.04167	0.550033	2.76	1.05198	3.8	1.32288	2.36	1.22066	2.84	1.1431	3.43	2.0607	3.31401	9	11	20
音量	volume	2.95833	0.464306	2.72	1.33915	4.54167	0.508977	4.28	0.936305	4.54167	0.883627	3.4	2.0569	3.31321	9	12	21
期末	final	2.52	1.19443	4.12	0.832666	4.12	0.971253	3.96	1.20692	3.56	1.26095	3.37	2.0531	3.31241	12	5	17
神志	consciousness	3.20833	0.72106	2.08	0.953939	3.6	1.19024	2	1	2.16	1.28062	3.37	2.0531	3.31241	9	7	16
禁令	ban	1.625	0.710939	4.04167	0.750604	3.48	1.22882	3.64	1.28712	3.8	1.1547	3.34	2.0492	3.31158	13	5	18
口號	catchword	3.5	0.722315	3.24	1.33167	4.48	0.509902	4.41667	0.775532	4.24	0.879394	3.34	2.0492	3.31158	10	13	23
原型	prototype	3.08696	0.417029	2.16667	1.00722	3.24	1.3	2.96	1.3687	2.75	1.22474	3.34	2.0492	3.31158	10	9	19
聽力	hearing	3.58333	0.717282	1.96	0.840635	4.54167	0.58823	3.96	1.09848	3.88	1.05357	3.31	2.0453	3.31076	22	2	24
氣概	mettle	3.76	0.879394	3.16	1.1431	3.52	1.32665	2.12	1.01325	2.28	1.1	3.28	2.0414	3.30993	10	13	23
優惠	discount	4.70833	0.624094	3.24	1.33167	4.625	0.494535	4.2	0.957427	4.12	0.971253	3.28	2.0414	3.30993	17	12	29
事跡	deeds	3.4	0.763763	2.44	1.32539	4.2	0.866025	3.6	1.11803	3.64	1.15036	3.28	2.0414	3.30993	8	13	21
軍情	military situation	2	0.957427	4.33333	0.761387	3.16	1.43411	3.4	1.1547	3.28	1.17331	3.28	2.0414	3.30993	9	11	20
戰線	battlefront	1.8	0.912871	4.375	0.76967	2.88	1.30128	3.2	1.32288	3.2	1.38444	3.28	2.0414	3.30993	16	15	31
禮節	courtesy	3.875	0.797414	2.24	0.879394	3.96	1.30639	3.4	1.35401	3.4	1.25831	3.25	2.0374	3.30908	17	13	30
記性	memory	3.6	0.816497	2.48	0.962635	4.58333	0.50361	3.12	1.30128	3.08	1.32035	3.19	2.0294	3.30737	10	8	18
品種	breed	3.21739	0.421741	2.16	1.06771	4.5	0.65938	4.25	0.675664	4.41667	0.653863	3.19	2.0294	3.30737	9	14	23
心術	mind read	2.73913	0.864312	2.8	1.19024	3.16	1.46287	1.68	0.748331	1.625	0.710939	3.19	2.0294	3.30737	4	11	15
心態	mentality	3.41667	0.717282	2.25	0.896854	4.29167	0.690253	2.28	0.890693	2.68	1.37598	3.13	2.0212	3.30561	4	14	18
錯覺	misconception	1.95833	0.624094	3	0.866025	3.92	0.996661	2.84	1.31276	2.6	1.25831	3.1	2.017	3.30471	16	20	36
意念	motive	3.5	0.722315	2.64	0.994987	3.68	1.14455	2.4	1.25831	2.16	1.1431	3.1	2.017	3.30471	13	8	21
禮儀	etiquette	4	0.866025	2.04167	0.80645	4.45833	0.658005	3.56	1.04403	3.8	0.957427	3.1	2.017	3.30471	17	15	32
心智	mental	3.44	1.00333	2.16	0.943398	4.04	0.840635	2.56	1.22746	2.6	1.22474	3.07	2.0128	3.3038	4	12	16
風味	flavor	3.92	0.640312	2.32	1.14455	4.33333	0.816497	2.72	1.4	2.72	1.33915	3.04	2.0086	3.30289	9	8	17
見解	opinion	3.56	0.650641	2.48	1.04563	4.3913	0.722315	3.16	1.24766	3.04	1.09848	3.04	2.0086	3.30289	7	13	20
恩惠	grace	4.69565	0.470472	3.08	1.28841	4.12	1.1299	3.68	1.14455	3.56	1.08321	3.01	2.0043	3.30196	12	13	25
新型	new type	3.92	0.862168	2.88	1.1299	3.56	1.41657	3.12	1.05357	3.2	1.35401	3.01	2.0043	3.30196	13	9	22
颱風	typhoon	2	1.11803	4.41667	0.583592	4.44	0.650641	4.72	0.458258	4.66667	0.481543	3.01	2.0043	3.30196	14	9	23
瑣事	trifle	2.20833	0.977093	2	0.884652	4	1.02151	3.28	1.56844	3.36	1.41067	2.98	2	3.30103	14	8	22
勝算	the odds	4.40909	0.73414	3.88	0.832666	4.125	0.679674	3.04	1.24097	2.88	1.23558	2.98	2	3.30103	12	14	26
款式	style	3.66667	0.816497	2.2	1.04083	4.56	0.650641	4.41667	0.717282	4.28	0.890693	2.98	2	3.30103	12	6	18
定論	the conclusion	3.28	0.613732	2.12	0.927362	3.91667	0.974308	3.44	1.15758	2.96	1.2741	2.98	2	3.30103	8	15	23
冥想	meditation	3.56	1.12101	1.64	0.907377	3.12	1.33292	2.36	1.15036	2	1	2.98	2	3.30103	10	13	23
事宜	matter arrangement	3	0.426401	1.96	1.05987	4.16667	0.816497	3.08	1.15181	3.4	1.35401	2.95	1.9956	3.30007	8	8	16
訣竅	know-how	4.20833	0.72106	2.76	1.12842	3.8	1.38444	2.88	1.39403	3.04	1.33791	2.92	1.9912	3.29911	11	18	29
言行	words and deeds	3.36	0.568624	2.4	1.22474	4.41667	0.775532	3.44	1.08321	3.8	1.04083	2.92	1.9912	3.29911	7	6	13
