# Supplementary material for: Valence, arousal, familiarity, concreteness, and imageability ratings for 292 two-character Chinese nouns in Cantonese speakers in Hong Kong
Source: PLoS One. 2017 Mar 27;12(3):e0174569. doi: 10.1371/journal.pone.0174569 (PMC5367816; doi:10.1371/journal.pone.0174569)
Supplement: S2 File — Set sizes for which a certain psycholinguistic variable was successfully manipulated while controlling for the other six variables are marked with “1”. For example, for the “1” in the cell where valence and a set size of two intersect, it means that the database of 292 words was first rank-ordered by valence, and then two stimuli sets of two words each were formed by the first and last two words in the rank-ordered list. T-tests comparing the two sets on all dimensions indicated that they are statistically different in valence, while matched on all the other six variables. (XLSX) [file pone.0174569.s002.xlsx]

## Sheet: Sheet1
Set size	Valence	Arousal	Familiarity	Concreteness	Imageability	Word Frequency	Number of Strokes
2	1	1				1	1
3						1	1
4							1
5						1	1
6						1	1
7						1	1
8						1	1
9						1
10							1
11						1	1
12						1	1
13							1
14							1
15
16
17
18
19
20
21
22
23
24
25
26
27
28
29
30
31
32
33		1
34
35		1
36		1
37		1
38		1
39		1
40
41
42
43		1
44		1
45
46
47
48
49
50		1
51
52
53		1
54		1
55
56
57
58		1
59
60		1
61
62
63
64
65
66
67
68
69
70
71
72
73
74
75
76		1
77		1
78		1
79		1
80
81		1
82		1
83		1
84		1
85		1
86		1
87		1
88		1
89		1
90		1
91		1
92		1
93		1
94		1					1
95		1					1
96		1					1
97		1					1
98		1
99		1
100		1
101		1
102		1
103		1
104		1
105		1
106		1
107		1
108		1
109		1
110		1
111		1
112		1
113		1
114		1
115		1
116		1
117		1
118		1
119		1
120		1
121		1
122		1
123		1
124		1
125		1
126		1
127		1
128		1
129		1
130		1
131		1
132		1
133		1
134		1
135		1
136		1
137		1
138		1
139		1
140		1
141		1
142		1
143		1
144		1
145		1
146		1
